# Supplementary material for: Rabies Virus-Neutralizing Antibodies in Free-Ranging Invasive Wild Boars (Sus scrofa) from Brazil
Source: Pathogens. 2024 Apr 7;13(4):303. doi: 10.3390/pathogens13040303 (PMC11054148; doi:10.3390/pathogens13040303)
Supplement: Supplementary file 1 [file pathogens-13-00303-s001.zip]

Archive with 1 entries (1 files):
- pathogens-2920672-supplementary.pdf
